# Supplementary material for: Collective signalling drives rapid jumping between cell states
Source: Development. 2023 Dec 6;150(23):dev201946. doi: 10.1242/dev.201946 (PMC10730084; doi:10.1242/dev.201946)
Supplement: Table S1. The table lists three classes of genes which change their expression around the jump: repressed at the jump (pre-jump genes), induced spanning the jump (“jump” genes) and induced after the jump (post-jump). These gene sets form the basis of the analysis in Supplementary Figure 4. [file develop-150-201946-TableS1.xlsx]

## Sheet: Pre-jump
Gene ID	Gene Name
DDB_G0271976	rpl32
DDB_G0272030	DDB_G0272030
DDB_G0272308	rps29
DDB_G0272825	rps4
DDB_G0272893	rpl15-1
DDB_G0273249	hspE-1
DDB_G0274597	ctnA
DDB_G0274237	DDB_G0274237
DDB_G0275537	cytC
DDB_G0275473	rps24
DDB_G0276441	rpl7
DDB_G0277803	rpl4
DDB_G0268302	rpl38
DDB_G0269290	nap1
DDB_G0270984	rpl36a
DDB_G0270424	rpl35a
DDB_G0277975	rpl14
DDB_G0278295	DDB_G0278295
DDB_G0278721	cprD
DDB_G0279061	rpl31
DDB_G0279187	cprG
DDB_G0279387	rpl21
DDB_G0279411	ctsD
DDB_G0280229	rpl24
DDB_G0281403	nacA
DDB_G0281469	rpl29
DDB_G0282077	DDB_G0282077
DDB_G0282153	aplH
DDB_G0282171	DDB_G0282171
DDB_G0282993	sodC
DDB_G0283393	rplP2
DDB_G0284237	rps12
DDB_G0284533	rps13
DDB_G0284925	DDB_G0284925
DDB_G0285597	rps28
DDB_G0285881	rpl18a
DDB_G0286075	rps5
DDB_G0286651	aplB
DDB_G0302511	rpl39
DDB_G0287995	rplp1B
DDB_G0288101	rpl22
DDB_G0288295	rpl12
DDB_G0288563	DDB_G0288563
DDB_G0288579	DDB_G0288579
DDB_G0289025	rps7
DDB_G0289157	cmfB
DDB_G0291191	DDB_G0291191
DDB_G0291179	metK
DDB_G0291834	cpiA
DDB_G0291870	rpl13
DDB_G0292388	rpl27a
DDB_G0292460	rpl6
DDB_G0293724	DDB_G0293724
DDB_G0293742	rps2

## Sheet: Jump
Gene ID	Gene Name
DDB_G0272396	DDB_G0272396
DDB_G0272919	DDB_G0272919
DDB_G0273067	dscD-1
DDB_G0273397	carA-1
DDB_G0275649	DDB_G0275649
DDB_G0277097	uduF
DDB_G0267470	dicB
DDB_G0268504	DDB_G0268504
DDB_G0268144	vwkA
DDB_G0268850	DDB_G0268850
DDB_G0277827	cafA
DDB_G0278393	DDB_G0278393
DDB_G0279369	DDB_G0279369
DDB_G0283085	D2
DDB_G0285419	cryS
DDB_G0286837	gtaM
DDB_G0287833	DDB_G0287833
DDB_G0288043	DDB_G0288043
DDB_G0289073	csaA
DDB_G0290371	DDB_G0290371
DDB_G0291646	DDB_G0291646
DDB_G0292552	dscE

## Sheet: Post-jump
Gene ID	Gene Name
DDB_G0271110	DDB_G0271110
DDB_G0271162	DDB_G0271162
DDB_G0271818	sigN7
DDB_G0271718	sigN9
DDB_G0271908	mrrA
DDB_G0272094	DDB_G0272094
DDB_G0272146	DDB_G0272146
DDB_G0272706	tps3
DDB_G0272756	csbC
DDB_G0272562	csbB
DDB_G0272833	csbA
DDB_G0272654	sigN25
DDB_G0272656	sigN4
DDB_G0272927	sigN3
DDB_G0274291	lyT2-4
DDB_G0274265	DDB_G0274265
DDB_G0274119	abcA5
DDB_G0274661	DDB_G0274661
DDB_G0274099	cbpE
DDB_G0275253	DDB_G0275253
DDB_G0275063	DDB_G0275063
DDB_G0275695	ampA
DDB_G0275439	cad2
DDB_G0276697	DDB_G0276697
DDB_G0276729	DDB_G0276729
DDB_G0277001	cpiC
DDB_G0276759	cbpA
DDB_G0276817	DDB_G0276817
DDB_G0277141	cotC
DDB_G0277379	pspD
DDB_G0267456	cbp2
DDB_G0267412	pspA
DDB_G0268884	DDB_G0268884
DDB_G0269794	DDB_G0269794
DDB_G0269882	DDB_G0269882
DDB_G0270086	DDB_G0270086
DDB_G0270788	DDB_G0270788
DDB_G0269116	cmbC
DDB_G0279337	DDB_G0279337
DDB_G0279615	DDB_G0279615
DDB_G0279705	aplE
DDB_G0279799	cprB
DDB_G0279951	DDB_G0279951
DDB_G0280181	DDB_G0280181
DDB_G0280051	DDB_G0280051
DDB_G0281173	DDB_G0281173
DDB_G0282107	DDB_G0282107
DDB_G0282295	ubqA
DDB_G0283083	cbpD2
DDB_G0283125	uduD2
DDB_G0283153	cbpD1
DDB_G0283149	cotD
DDB_G0283555	DDB_G0283555
DDB_G0283645	DDB_G0283645
DDB_G0283611	cbpF
DDB_G0283609	cbpG
DDB_G0283613	cbpC
DDB_G0283599	limA
DDB_G0284613	D7
DDB_G0284759	psiM
DDB_G0285911	DDB_G0285911
DDB_G0286141	DDB_G0286141
DDB_G0287219	DDB_G0287219
DDB_G0287231	manF
DDB_G0295689	DDB_G0295689
DDB_G0287291	abpD
DDB_G0287581	DDB_G0287581
DDB_G0288245	cigA
DDB_G0288281	DDB_G0288281
DDB_G0288417	DDB_G0288417
DDB_G0288745	DDB_G0288745
DDB_G0288871	DDB_G0288871
DDB_G0289517	DDB_G0289517
DDB_G0289553	act1
DDB_G0289693	DDB_G0289693
DDB_G0290957	cprA
DDB_G0291171	DDB_G0291171
DDB_G0292014	psiK
DDB_G0292248	DDB_G0292248
DDB_G0292520	DDB_G0292520
DDB_G0293676	DDB_G0293676
DDB_G0293942	DDB_G0293942
